# Supplementary material for: Restructuring breeding programs 1: Integration of diversity
Source: Genet Sel Evol. 2026 Apr 28;58:25. doi: 10.1186/s12711-026-01046-9 (PMC13123036; doi:10.1186/s12711-026-01046-9)
Supplement: Supplementary file 1 — Additional file 1: Code S1. Calculation, visualization and selection of haplotype estimated breeding values. A small population is simulated with MoBPS for reduced run time to test functionality. [file 12711_2026_1046_MOESM1_ESM.r]

# set working directory to directory where SM3 is stored
(odir <- dirname(rstudioapi::getActiveDocumentContext()$path))
setwd(odir)

source("12711_2026_1046_MOESM3_ESM.R")


library(MoBPS)

# check MoBPS version
citation("MoBPS")

# create a founding population with 3 chromosomes, 5000 loci and all tehse 500 loci have additive effects
# 100 founders are simulated
pop <- creating.diploid(nindi = 100, chr.nr = 3, chromosome.length = 1, 
                        nsnp = 5000, n.additive = 5000)

target.h2 <- 0.4
varA <- var(get.bv(pop, gen = 1)[1,])
varE <- varA/target.h2 - varA

# create some LD
for(gen.i in 1:10){
  pop <- breeding.diploid(pop, breeding.size = c(50,50), delete.same.origin = TRUE)
}

# shift the trait mean
for(gen.i in 1:12){
  # phenotyping all animals
  pop <- breeding.diploid(pop, phenotyping.gen = 1:get.ngen(pop), sigma.e = sqrt(varE))
  
  # genotyping all animals
  pop <- breeding.diploid(pop, genotyped.gen = 1:get.ngen(pop))
  
  # BVE (breeding value estimation)
  pop <- breeding.diploid(pop, bve = TRUE
                          , sigma.e = sqrt(varE)
                          , sigma.g = sqrt(varA)
                          , bve.gen = (get.ngen(pop)-2):get.ngen(pop)
                          )
  
  # select 20 best males and 80 best females
  pop <- breeding.diploid(pop, selection.size = c(20,80),
                          breeding.size = c(200,200),
                          selection.criteria = "bve",
                          delete.same.origin = TRUE)
}

# phenotyping all animals
pop <- breeding.diploid(pop, phenotyping.gen = 1:get.ngen(pop), sigma.e = sqrt(varE))

# genotyping all animals
pop <- breeding.diploid(pop, genotyped.gen = 1:get.ngen(pop))

# BVE with SNP effect estimation
pop <- breeding.diploid(pop, bve = TRUE
                        , sigma.e = sqrt(varE)
                        , sigma.g = sqrt(varA)
                        , bve.gen = (get.ngen(pop)-2):get.ngen(pop)
                        , estimate.u = TRUE
)


map <- get.map(pop)

db.elite <- get.database(pop, gen = get.ngen(pop))


#######
donor.n.gen.back <- 10

# this looks up the pedigree of all current and old animals
ped.old.elite <- get.pedigree(pop, gen = max(c(1,(get.ngen(pop) - (donor.n.gen.back - 1)))):get.ngen(pop), raw = TRUE)

# this checks if the sire and the dam of the past animal were from the same 
# generation. Only if that is the case does that mean that the sire was not a diversity donor
ped.old.elite <- ped.old.elite[ped.old.elite[,4] == ped.old.elite[,7],]
db.pot.donor <- get.database(pop, database = ped.old.elite[,c(4,5,6,6)])

# this is the database of all donor candidates
# these are previously used elite sires
db.pot.donor <- group.diff(population = pop, database = db.pot.donor, remove.gen = get.ngen(pop))

table(db.pot.donor[,1])


haplo <- get.haplo(pop, gen = get.ngen(pop), database = db.pot.donor, use.id = TRUE)

haplo <- haplo[rownames(haplo) %in% map[,2],]
Haplo <- t(haplo)

Map <- data.frame(CHROMOSOME = as.integer(map[,1]), 
                  POSITION = as.numeric(map[,3])*100, 
                  MARKER = map[,2], 
                  stringsAsFactors = FALSE
)

alpha <- get.average.effect(pop, gen = 1)

# these are the estimated SNP effects
alpha <- pop$info$u_hat[[length(pop$info$u_hat)]][,1]

WindowSize.cM <- 4
pos.M <- as.numeric(get.map(pop)[get.map(pop)[,1] == 1,3])
WindowSize.snps <- 150
WindowSize.snps <- which.min(abs(pos.M - (WindowSize.cM/100)))

WindowSize.snps

# moving in increments of 20% of the window
step.size <- ceiling(WindowSize.snps * 0.2)

ObjectHEBV <- GetHEBVmat.animals(
  ObjectHaplo = Haplo,
  ObjectBeta = alpha,
  ObjectMap = Map,
  WindowSize = WindowSize.snps,
  StepSize = step.size)

# on the rows, we have the paternal and maternal chromosome of every individual
# on the columns, we have the haplotypes. Every cell entry is the sum of the
# average effects of that haploblock
ObjectHEBV$HEBV[1:8, 21:30]

# this is the coordinates for every haplotype, well, or rather the mid point in cM
ObjectHEBV$POSITION[1:10,]

################################################################################
################################################################################
# next some donors can be selected
# we define the current generation as the elite

# Forward selection of 10 donors
n.sel.Donor <- 10
SelDonor <- c()

# we modify ObjectHEBV so that we only keep one row per individual
# and that row conatains the best haplotype among the maternal and
# paternal haplotype
# The resulting object is HEBV.mat.for.selection
hap1.larger <- ObjectHEBV$HEBV[c(TRUE, FALSE),] > ObjectHEBV$HEBV[c(FALSE, TRUE),]

HEBV.mat.for.selection <- ObjectHEBV$HEBV[c(TRUE, FALSE),] 
HEBV.mat.for.selection[!hap1.larger] <- ObjectHEBV$HEBV[c(FALSE, TRUE),][!hap1.larger]

rownames(HEBV.mat.for.selection) <- stringr::str_remove(rownames(HEBV.mat.for.selection), pattern = "_.*$")

# every individual now only has 1 row
HEBV.mat.for.selection[1:8, 1:10]

# IDs of all individuals in the elite population
PopE <- unname(get.id(pop, gen = get.ngen(pop)))

# IDs of all individuals that are candidates to be donors
PopD <- unname(get.id(pop, database = db.pot.donor))

SelDonor <- c()
HSelDonor <- c()
invisible(lapply(1:n.sel.Donor,function(iter){
  tmp <- ComputeH(ObjectHEBVmat = HEBV.mat.for.selection,
                  ListPopE = c(SelDonor,PopE),# PopE + selected donors
                  ListPopD = PopD[!PopD%in%c(SelDonor)] # yet unselected donors
  )
  # Increment with selected donor
  SelDonor <<- c(SelDonor,tmp[order(tmp$H,decreasing =TRUE),]$ID[1])
  # Increment with H criterion value of elites + selected donors
  HSelDonor <<- rbind(HSelDonor,tmp[order(tmp$H,decreasing =TRUE),][1,])
}))

# these animals were selected as donors and the maximum BV is given (H)
HSelDonor

################################################################################
################################################################################
# some visualization of results

# for visualization, need to calculate H for just the elite
HSelDonor.e <- ComputeH(ObjectHEBVmat = HEBV.mat.for.selection,# elites only
                        ListPopE = PopE,
                        ListPopD = NULL)

lowest.gen <- min(db.pot.donor[,1])

par(mfrow = c(1,1)
    #, mar = c(0,0,0,0)
    #, mai = c(0,0,0,0)
    #, mai = c(1,0,0,0) # space below
    #, mai = c(0,1,0,0) # space left
    #, mai = c(0,0,1,0) # space above
    #, mai = c(0,0,0,1) # space right
    
    , mai = c(1.6,0.8,0.5,0.1)
)

# plot the maximum possible BV against the group of selected animals
plot(c(HSelDonor.e$H, HSelDonor$H),type = "o",xaxt = "n",
     main=paste0("H criterion along selection of donors,\n lowest gen ", lowest.gen,", ",WindowSize.cM, " cM"),
     xlab="",ylab="H (daily gain)")

gen.of.donor <- unlist(lapply(as.integer(SelDonor), function(id.i) {get.database(pop, id = id.i)[,1]}))

axis(side = 1,at = 1:(length(SelDonor)+1)
     ,labels = c(paste0("No donor","_gen_",get.ngen(pop)), paste0(SelDonor, "_gen_",gen.of.donor))
     ,las = 2)


################################################################################
################################################################################
# some visualization of results

hap1.larger <- ObjectHEBV$HEBV[c(TRUE, FALSE),] > ObjectHEBV$HEBV[c(FALSE, TRUE),]

HEBV.mat.for.selection <- ObjectHEBV$HEBV[c(TRUE, FALSE),] 
HEBV.mat.for.selection[!hap1.larger] <- ObjectHEBV$HEBV[c(FALSE, TRUE),][!hap1.larger]

rownames(HEBV.mat.for.selection) <- stringr::str_remove(rownames(HEBV.mat.for.selection), pattern = "_.*$")


id.elite <- get.id(pop, gen = get.ngen(pop))
HEBV.mat.for.selection.elite <- HEBV.mat.for.selection[rownames(HEBV.mat.for.selection) %in% id.elite,]
HEBV.mat.for.selection.donor <- HEBV.mat.for.selection[rownames(HEBV.mat.for.selection) %in% as.integer(HSelDonor[,2]),]

n.chrom <- length(unique(ObjectHEBV$POSITION[,2]))
for(chrom.i in 1:n.chrom){
  
  which.segment <- ObjectHEBV$POSITION[,2] == chrom.i
  
  position.chrom <- ObjectHEBV$POSITION[ObjectHEBV$POSITION[,2] == chrom.i,]
  max.BV.elite <- apply(HEBV.mat.for.selection.elite, MARGIN = 2, max)[which.segment]
  av.BV.elite <- colMeans(HEBV.mat.for.selection.elite)[which.segment]
  min.BV.elite <- apply(HEBV.mat.for.selection.elite, MARGIN = 2, min)[which.segment]
  
  rng.x <- c(min(position.chrom[,3]), max(position.chrom[,3]))
  rng.x <- c(0, 100)
  
  rng.y <- c(min(rbind(HEBV.mat.for.selection.elite[,which.segment], HEBV.mat.for.selection.donor[,which.segment]))
             , max(rbind(HEBV.mat.for.selection.elite[,which.segment], HEBV.mat.for.selection.donor[,which.segment])))
  
  
  par(mfrow = c(1,1)
      #, mar = c(0,0,0,0)
      #, mai = c(0,0,0,0)
      #, mai = c(1,0,0,0) # space below
      #, mai = c(0,1,0,0) # space left
      #, mai = c(0,0,1,0) # space above
      #, mai = c(0,0,0,1) # space right
      
      , mai = c(1,0.8,0.3,0.2)
  )
  plot(x = position.chrom$POSITION, y = max.BV.elite, type = "l"
       , ylim = rng.y, xlim = rng.x
       , ylab = "BV"
       , xlab = paste0("Position on chromosome ", chrom.i, " in cM")
       , lwd = 2
  )
  u <- par("usr") # The coordinates of the plot area
  rect(u[1], u[3], u[2], u[4], col="lightgrey")
  
  lines(x = position.chrom$POSITION, y = max.BV.elite, lwd = 2, lty = "solid")
  #lines(x = position.chrom$POSITION, y = av.BV.elite, lwd = 2, lty = "dashed")
  #lines(x = position.chrom$POSITION, y = min.BV.elite, lwd = 2)
  
  # plot only first 3 donors
  colosr <- rainbow(n = 3, start = 0, end = 4/6)
  for(donor.i in 1:3){
    HEBV.mat.for.selection.donor.i <- HEBV.mat.for.selection.donor[rownames(HEBV.mat.for.selection.donor) %in% HSelDonor[,2][donor.i],]
    lines(x = position.chrom$POSITION
          , y = HEBV.mat.for.selection.donor.i[which.segment]
          , col = colosr[donor.i])
  }
  
  legend("bottomleft", legend = c("max. BV elite", "Donor1", "Donor2", "Donor3"), col = c("black", colosr), lty = 1, lwd = c(2,1,1,1))
  
  Sys.sleep(3)
}

#abline(lty = "dashed", v = 5)
#abline(lty = "dashed", v = 15)
