# Supplementary material for: Restructuring breeding programs 1: Integration of diversity
Source: Genet Sel Evol. 2026 Apr 28;58:25. doi: 10.1186/s12711-026-01046-9 (PMC13123036; doi:10.1186/s12711-026-01046-9)
Supplement: Supplementary file 2 — Additional file 2: Code S2. Calculation of unique haplotypes and visualization thereof. The script also shows how we selected based on unique haplotypes. A small population is simulated with MoBPS for reduced run time to test functionality. [file 12711_2026_1046_MOESM2_ESM.r]

# set working directory to directory where SM3 is stored
(odir <- dirname(rstudioapi::getActiveDocumentContext()$path))
setwd(odir)


source("12711_2026_1046_MOESM3_ESM.R")


library(MoBPS)

# check MoBPS version
citation("MoBPS")


# create 100 founders with 3 chromosomes and 300 snps which all have an additive effect
pop <- creating.diploid(nindi = 100, chr.nr = 3, chromosome.length = 1, 
                        nsnp = 3000, n.additive = 3000)

target.h2 <- 0.4
varA <- var(get.bv(pop, gen = 1)[1,])
varE <- varA/target.h2 - varA

# create some LD
for(gen.i in 1:10){
  pop <- breeding.diploid(pop, breeding.size = c(50,50), delete.same.origin = TRUE)
}

# shift the trait mean
for(gen.i in 1:12){
  # phenotyping all animals
  pop <- breeding.diploid(pop, phenotyping.gen = 1:get.ngen(pop), sigma.e = sqrt(varE))
  
  # genotyping all animals
  pop <- breeding.diploid(pop, genotyped.gen = 1:get.ngen(pop))
  
  # BVE
  pop <- breeding.diploid(pop, bve = TRUE
                          , sigma.e = sqrt(varE)
                          , sigma.g = sqrt(varA)
                          , bve.gen = (get.ngen(pop)-2):get.ngen(pop)
  )
  
  pop <- breeding.diploid(pop, selection.size = c(40,100),
                          breeding.size = c(200,200),
                          selection.criteria = "bve",
                          delete.same.origin = TRUE)
}

# phenotyping all animals
pop <- breeding.diploid(pop, phenotyping.gen = 1:get.ngen(pop), sigma.e = sqrt(varE))

# genotyping all animals
pop <- breeding.diploid(pop, genotyped.gen = 1:get.ngen(pop))


#####
donor.n.gen.back <- 10

# this looks up the pedigree of all current and old animals
ped.old.elite <- get.pedigree(pop, gen = max(c(1,(get.ngen(pop) - (donor.n.gen.back - 1)))):get.ngen(pop), raw = TRUE)

# this checks if the sire and the dam of the past animal were from the same 
# generation. Only if that is the case does that mean that the sire was not a diversity donor
ped.old.elite <- ped.old.elite[ped.old.elite[,4] == ped.old.elite[,7],]
db.pot.donor <- get.database(pop, database = ped.old.elite[,c(4,5,6,6)])

# this is the database of all donor candidates
# these are previously used elite sires
db.pot.donor <- group.diff(population = pop, database = db.pot.donor, remove.gen = get.ngen(pop))

db.elite <- get.database(pop, gen = get.ngen(pop))

haplo <- get.haplo(pop, database = rbind(db.elite, db.pot.donor), use.id = TRUE)

map <- get.map(pop)
map <- map[map[,2] %in% rownames(haplo),]

haplo <- haplo[rownames(haplo) %in% map[,2],]

Haplo <- t(haplo)
map <- map[(map[,2] %in% colnames(Haplo)),]

Map <- data.frame(CHROMOSOME = as.integer(map[,1]), 
                  POSITION = as.numeric(map[,3])*100, 
                  MARKER = map[,2], 
                  stringsAsFactors = FALSE
)

PopE <- as.integer(unname(get.id(population = pop, database = db.elite)))
PopD <- as.integer(unname(get.id(population = pop, database = db.pot.donor)))

WindowSize.cM <- 1
StepSize.cM <- WindowSize.cM
ObjectHaploID <- get.unique.haplo.id(ObjectHaplo = Haplo, 
                                     ObjectMap = Map, 
                                     WindowSize.cM = WindowSize.cM,
                                     StepSize.cM = StepSize.cM,
                                     verbose = TRUE)

# The object ObjectHaploID$HaploID has two rows for every animal
# The entries are the ID of the haplotype that the animal is carrying on its chromosome
ObjectHaploID$HaploID[1:10, 1:10]

# these are the names of the regions and their positions
ObjectHaploID$POSITION[1:10,]


ObjectHaploID <- ObjectHaploID$HaploID

rownames(ObjectHaploID) <- as.integer(stringr::str_remove(rownames(ObjectHaploID), pattern = "_.*$"))

ObjectHaploID.elite <- ObjectHaploID[as.integer(rownames(ObjectHaploID)) %in% as.integer(PopE),]
ObjectHaploID.donor <- ObjectHaploID[!(as.integer(rownames(ObjectHaploID)) %in% as.integer(PopE)),]

# these are the haplotype IDs that occur in the elite in every segment
id.haplos <- apply(ObjectHaploID.elite, MARGIN = 2, FUN = unique)

# this is the number of unique haplotypes in every segment/region
# In other words, how many  different combinations of 0s and 1s are found 
# in a specific interval
len <- unlist(lapply(apply(ObjectHaploID.elite, MARGIN = 2, FUN = unique), length))

################################################################################
################################################################################
# now we select donors

# Forward selection of donors
# this can take a bit. reduce n.donors to select less donors and be faster
n.donors <- 10
SelDonor <- c()
NHSelDonor <- c()
i <- 1
for(i in 1:n.donors){
  tmp <- ComputeNH(ObjectHaploID = ObjectHaploID,
                   ListPopE = as.integer(c(SelDonor,PopE)), # PopE + selected donors
                   ListPopD = PopD[! (PopD %in% as.integer(c(SelDonor, PopE)))], # yet unselected donors
                   WindowSize.cM = WindowSize.cM,
                   StepSize.cM = StepSize.cM
                   )
  
  tmp
  # Increment with selected donor
  SelDonor <- c(SelDonor, tmp[order(tmp[,1],decreasing =TRUE),]$ID[1])
  
  # Increment with numbe runique haplotypes of elites + selected donors
  NHSelDonor <- rbind(NHSelDonor,tmp[order(tmp[,1],decreasing =TRUE),][1,])
}

# this lists the number of unique haplotypes in the population if the donor is added
# Also, this is a ranking of donors. The first one increases the number of haplotypes the most,
# The second one the second most and so on. The value is the number of haplotype in the elite
# the donor in question and all previously selected donors
NHSelDonor

################################################################################
################################################################################
# some visualization of results

# scree plot 

# for visualization, need to calculate number of haplotypes for just the elite
NHSelDonor.e <- ComputeNH(ObjectHaploID = ObjectHaploID.elite, # elites only
                          ListPopE = PopE,
                          ListPopD = NULL, 
                          WindowSize.cM = WindowSize.cM, 
                          StepSize.cM = StepSize.cM)

lowest.gen <- min(db.pot.donor[,1])

par(mfrow = c(1,1)
    #, mar = c(0,0,0,0)
    #, mai = c(0,0,0,0)
    #, mai = c(1,0,0,0) # space below
    #, mai = c(0,1,0,0) # space left
    #, mai = c(0,0,1,0) # space above
    #, mai = c(0,0,0,1) # space right
    
    , mai = c(1.6,0.8,0.5,0.4)
)

# plot the maximum possible BV against the group of selected animals
plot(c(NHSelDonor.e$n.unique.haplos, NHSelDonor$n.unique.haplos),type = "o",xaxt = "n",
     main=paste0("Unique haplo. along sel. of donors,\n lowest gen ", lowest.gen, ", ", WindowSize.cM, " cM"),
     xlab="",ylab="Number unique haplotypes")

gen.of.donor <- unlist(lapply(as.integer(SelDonor), function(id.i) {get.database(pop, id = id.i)[,1]}))

# the x axis labels are the elite without donors and the donors in order of selection
axis(side = 1,at = 1:(length(SelDonor)+1)
     ,labels = c(paste0("No donor","_gen_",get.ngen(pop)), paste0(SelDonor, "_gen_",gen.of.donor))
     ,las = 2)

################################################################################
################################################################################

db.elite.rnd <- get.database(pop, id = as.integer(sample(get.id(pop, gen = get.ngen(pop)), size = 200)))
db.elite.rnd <- get.database(pop, gen = get.ngen(pop))
db.sel.donor <- get.database(pop, id = as.integer(SelDonor))


par(mfrow = c(1,1)
    #, mar = c(0,0,0,0)
    #, mai = c(0,0,0,0)
    #, mai = c(1,0,0,0) # space below
    #, mai = c(0,1,0,0) # space left
    #, mai = c(0,0,1,0) # space above
    #, mai = c(0,0,0,1) # space right
    
    , mai = c(1,0.8,0.5,0.2)
)
visualize.haplotypes.chromosome(population = pop, 
                                database = db.elite.rnd, 
                                database.group2 = db.sel.donor[1:10,], 
                                chromosome = 1,
                                WindowSize.cM = 1, 
                                max.color.rainbow = 4, 
                                draw.box = TRUE, 
                                sorting = "haplotype", 
                                weighted.sorting = FALSE,
                                weighted.sorting.style = 2,
                                color.per.segment = FALSE)

# have a closer look at the donors
# by just plotting donors + elite animals with rare haplotypes
visualize.haplotypes.chromosome(population = pop, 
                                database = db.elite.rnd, 
                                database.group2 = db.sel.donor[1:10,], 
                                chromosome = 1,
                                WindowSize.cM = 1, 
                                max.color.rainbow = 4, 
                                draw.box = TRUE, 
                                sorting = "haplotype", 
                                weighted.sorting = FALSE,
                                weighted.sorting.style = 2,
                                color.per.segment = FALSE, 
                                plot.n.last = 80)


visualize.haplotypes.chromosome(population = pop, 
                                database = db.elite.rnd, 
                                database.group2 = db.sel.donor, 
                                chromosome = 1,
                                WindowSize.cM = 1, 
                                max.color.rainbow = 4, 
                                draw.box = TRUE, 
                                sorting = "haplotype", 
                                weighted.sorting = FALSE,
                                weighted.sorting.style = 2,
                                color.per.segment = FALSE, 
                                plot.legend = TRUE)
