# Supplementary material for: Restructuring breeding programs 1: Integration of diversity
Source: Genet Sel Evol. 2026 Apr 28;58:25. doi: 10.1186/s12711-026-01046-9 (PMC13123036; doi:10.1186/s12711-026-01046-9)
Supplement: Supplementary file 3 — Additional file 3: Code S3. Description: Definitions of functions needed for Additional file 1 and Additional file 2. [file 12711_2026_1046_MOESM3_ESM.r]

# this function get the true underlying average effect
get.average.effect <- function(population, 
                               gen=NULL, 
                               database=NULL, 
                               cohorts=NULL,
                               random.sample=TRUE, 
                               only.additive = TRUE){
  database <- get.individual.loc(population = population, 
                                 gen = gen, 
                                 database = database, 
                                 cohorts = cohorts)
  
  qtl.effects <- get.qtl.effects(population = population)
  if(only.additive){
    
    map <- get.map(population)
    alpha <- matrix(data = 0, nrow = length(qtl.effects[[1]]), ncol = nrow(map))
    colnames(alpha) <- map[,2]
    
    i <- 1
    for(i in 1:length(qtl.effects[[1]])){
      
      a <- (qtl.effects[[1]][[i]][,5] - qtl.effects[[1]][[i]][,3])/2
      
      alpha[i,qtl.effects[[1]][[i]][,6]] <- a
    }
    alpha <- alpha[,colSums(alpha) != 0, drop=FALSE]
    if(nrow(alpha) == 1){
      alpha <- alpha[1,]
    }
    
  } else{
    
    # getting the allele frequency
    if(!only.additive){
      if(random.sample & nrow(database) > 2500){
        # the random sample consists of 2500 random animals
        db <- get.individual.loc(population, database = database)
        sampled.db <- db[sample(1:nrow(db), size = min(c(2500,nrow(db)))),]
        
        # id <- get.id(population, database = database)
        # sampled.ids <- sort(sample(id, size = min(c(2500,length(id))), replace = FALSE))
        # sampled.db <- get.database(population, id = sampled.ids)
        geno <- get.geno(population, database = sampled.db, use.id = TRUE)
      } else{
        geno <- get.geno(population, database = database, use.id = TRUE)
      }
      
      geno <- geno[sort(get.qtl(population)),, drop=FALSE]
      p <- rowMeans(geno)/2
    } else{
      db <- get.individual.loc(population, database = database)
      sampled.db <- db[sample(1:nrow(db), size = min(c(5,nrow(db)))),]
      geno <- get.geno(population, database = sampled.db, use.id = TRUE)
      geno <- geno[sort(get.qtl(population)),, drop=FALSE]
      p <- rowMeans(geno)/2
    }
    
    trait.i <- 1
    alpha.ls <- list()
    for(trait.i in 1:length(qtl.effects[[1]])){
      qtl.effects.trait.i <- qtl.effects[[1]][[trait.i]] 
      
      # this is not necessary anymore with new MoBPS versions
      qtl.effects.trait.i <- qtl.effects.trait.i[order(qtl.effects.trait.i[,1]),]
      qtl.effects.trait.i <- qtl.effects.trait.i[order(qtl.effects.trait.i[,2]),]
      
      # the B allele is the one coded with 1
      # the additive and dominance value here will also be expressed for the B allele
      a <- (qtl.effects.trait.i[,5] - qtl.effects.trait.i[,3])/2
      d <- qtl.effects.trait.i[,4] - (qtl.effects.trait.i[,3] + a)
      
      #snp.name.trait.i <- rownames(geno)[qtl.effects.trait.i[,6]]
      p.trait.i <- p[qtl.effects.trait.i[,6]]
      
      alpha.trait.i <- a + d * ((1-p.trait.i) - p.trait.i)
      alpha.ls[[trait.i]] <- alpha.trait.i
    }
    
    nam <- c()
    for(trait.i in 1:length(qtl.effects[[1]])){
      nam <- c(nam, unique(names(alpha.ls[[trait.i]])))
    }
    
    nam <- unique(nam)
    length(unique(nam))
    
    nam.org <- rownames(geno)[rownames(geno) %in% nam]
    # reordering the SNP names so that they are in the same order as in the genome
    nam <- nam[match(nam.org, nam)]
    
    mat <- matrix(nrow = length(qtl.effects[[1]]), ncol = length(nam), data = 0)
    colnames(mat) <- nam
    
    
    for(trait.i in 1:length(qtl.effects[[1]])){
      col.pos <- match(colnames(mat), names(alpha.ls[[trait.i]]))
      col.pos <- col.pos[!is.na(col.pos)]
      mat[trait.i,col.pos] <- alpha.ls[[trait.i]]
    }
    alpha <- mat
    
    # remove all positions with 0 effect
    pos0 <- alpha
    for(trait.i in 1:length(qtl.effects[[1]])){
      pos0[trait.i,] <- 0
      pos0[trait.i,] <- as.integer(alpha[trait.i,] == 0)
    }
    
    # remove positions where both SNPs have 0 effect
    alpha <- alpha[,!(colSums(pos0) == length(qtl.effects[[1]]))]
  }
  
  return(alpha)
}

# The following function computes the matrix HEBV described in Eq. 2. of Allier et al
# That is, for every individual 2 rows, one for each chromosome. On columns are
# the breeding values of the haplotypes
GetHEBVmat.animals <- function(ObjectHaplo,ObjectBeta,ObjectMap,
                               WindowSize,StepSize,lambda = StepSize/WindowSize){
  # Matrix with loci effects for each individual in line and loci in column
  GEBVmat <- ObjectHaplo*matrix(ObjectBeta,ncol = ncol(ObjectHaplo),
                                nrow = nrow(ObjectHaplo),byrow = TRUE)
  
  #GEBVmat[1:10, 1:10]
  # Affect loci to haplotypes
  rownames(ObjectMap) <- ObjectMap$MARKER
  chr_tmp <- 1
  ObjectMap$MARKER[ObjectMap$CHROMOSOME==chr_tmp][1:10]
  colnames(GEBVmat)[1:10]
  
  Haplo <- do.call(rbind,lapply(unique(ObjectMap$CHROMOSOME),function(chr_tmp){
    
    # number of loci per chromosome
    Lchr <- ObjectMap[intersect(ObjectMap$MARKER[ObjectMap$CHROMOSOME==chr_tmp],
                                colnames(GEBVmat)),"MARKER"]
    
    # this gives a matrix. the column is the SNP in every window
    # the row is the particular window
    LHchr <- zoo::rollapply(Lchr,width = WindowSize,by = StepSize,align = "left",
                            FUN = function(d) {return(d)})
    
    rownames(LHchr) <- paste0("Hap_",seq(1,nrow(LHchr)),"_CHR_",chr_tmp)
    return(LHchr)
  }))
  
  #Haplo[1:10, 1:10]
  
  t1 <- Sys.time()
  HEBV <- c()
  hap.i <- 1
  for(hap.i in 1:nrow(Haplo)){
    HEBV <- cbind(HEBV, rowSums(GEBVmat[,Haplo[hap.i,]]))
  }
  HEBV <- HEBV*lambda
  t2 <- Sys.time()
  difftime(time1 = t2, time2 = t1)
  
  row.i <- 1
  row.i <- Haplo[1,]
  POS <- data.frame(HAP = rownames(Haplo),
                    CHR = sub(".*CHR_","",rownames(Haplo)),
                    POSITION = apply(Haplo, MARGIN = 1, function(row.i){
                      sum(ObjectMap[ObjectMap[,3] %in% row.i,"POSITION"])/ncol(Haplo)
                    }),
                    #POSITION = t(ObjectMap[rownames(Z),"POSITION"]%*%Z)/apply(Z,2,sum),
                    stringsAsFactors = FALSE)
  
  return(list(HEBV = HEBV,
              POSITION = POS))
}

ComputeH <- function(ObjectHEBVmat,ListPopE,ListPopD=NULL){
  ListPopE <- as.character(ListPopE)
  ListPopD <- as.character(ListPopD)
  
  # subsetting ObjectHEBVmat to only individuals that are in the list E and D
  # ObjectHEBVmat <- ObjectHEBVmat[as.integer(rownames(ObjectHEBVmat)) %in% as.integer(c(ListPopE, ListPopD)), ]
  # 
  # ListPopE <- ListPopE[as.integer(ListPopE) %in% as.integer(rownames(ObjectHEBVmat))]
  # ListPopD <- ListPopD[as.integer(ListPopD) %in% as.integer(rownames(ObjectHEBVmat))]
  # 
  # ListPopD[!(as.integer(ListPopD) %in% as.integer(rownames(ObjectHEBVmat)))]
  # 
  # 
  # tail(as.integer(rownames(ObjectHEBVmat)))
  
  # Evaluate only the elite haplotypes
  if(is.null(ListPopD) | length(ListPopD) == 0) {
    
    pos <- as.integer(rownames(ObjectHEBVmat)) %in% as.integer(ListPopE)
    
    #ObjectHEBVmat[110:120, 1:10]
    #ObjectHEBVmat["3115",1:10]
    
    #tmp <- apply(ObjectHEBVmat[ListPopE,],MARGIN = 2,max)
    tmp <- apply(ObjectHEBVmat[pos,],MARGIN = 2,max)
    output <- data.frame(H = sum(tmp),
                         ID = "PopE",
                         stringsAsFactors = FALSE)
  } else {
    # Evaluate the elite and donor haplotypes
    output <- do.call(rbind,
                      
                      lapply(ListPopD,function(donor.i){
                        
                        pos <- as.integer(rownames(ObjectHEBVmat)) %in% as.integer(c(ListPopE, donor.i ))
                        
                        tmp <- apply(ObjectHEBVmat[pos,],2,max)
                        
                        #tmp <- apply(ObjectHEBVmat[c(ListPopE,i),],2,max)
                        return(data.frame(H = sum(tmp),
                                          ID = donor.i,
                                          stringsAsFactors = FALSE))
                      }
                      )
                      
    )
  }
  return(output)
}


# gets you the ObjectHaploID object
get.unique.haplo.id <- function(ObjectHaplo,
                                ObjectMap,
                                WindowSize.cM,
                                StepSize.cM,
                                verbose = TRUE, 
                                remove.fixed.SNPs = FALSE, 
                                haplo=NULL,
                                map=NULL){
  
  if(!is.null(haplo)){
    ObjectHaplo <- t(haplo)
  }
  
  if(is.null(map)){
    map <- ObjectMap[,c(1,3,2)]
    map[,3] <- map[,3] / 100
  } else{
    map <- map[(map[,2] %in% colnames(ObjectHaplo)),]
    ObjectMap <- data.frame(CHROMOSOME = as.integer(map[,1]), 
                            POSITION = as.numeric(map[,3])*100, 
                            MARKER = map[,2], 
                            stringsAsFactors = FALSE
    )
    
    map <- ObjectMap[,c(1,3,2)]
    map[,3] <- map[,3] / 100
  }
  
  if(remove.fixed.SNPs){
    AF <- colMeans(ObjectHaplo)
    snp.fixed <- (AF %in% c(0,1))
    ObjectHaplo <- ObjectHaplo[,!snp.fixed]
    map <- map[!snp.fixed,]
  }
  
  #ObjectHaplo[1:5, 1:5]
  
  haplo.snps <- get.haplo.snps.window(map = map, WindowSize.cM = WindowSize.cM, StepSize.cM = StepSize.cM)
  
  ls.pos <- lapply(haplo.snps, function(seg.i) {
    which(map[,2] %in% seg.i)
  })
  
  effect <- 2^(0:(max(unlist(lapply(ls.pos, length)))-1))
  
  matrix.null <- matrix(0, nrow = length(effect), ncol = length(effect)) 
  
  haplo.id <- c()
  
  seg.i <- 1
  
  ls.pos[seg.i]
  for(seg.i in 1:length(haplo.snps)){
    
    Haplo.seg <- ObjectHaplo[, ls.pos[[seg.i]] ]
    
    m <- matrix.null[1:length(ls.pos[[seg.i]]), 1:length(ls.pos[[seg.i]]),drop=FALSE]
    
    diag(m) <- effect[1:length(ls.pos[[seg.i]])]
    haplo.value <- rowSums(Haplo.seg %*% m)
    
    # here, I decide to use a different coding for the haplotypes
    # this is because the number are too large
    # and smaller numbers seem more easier to understand
    
    uniq.haplo.value <- unique(haplo.value)
    
    new.haplo.value <- match(haplo.value, uniq.haplo.value)
    
    #table(new.haplo.value)[order(table(new.haplo.value), decreasing = TRUE)]
    
    # 
    # length(haplo.value)
    # length(unique(haplo.value))
    # 
    # object.size(haplo.value)
    
    haplo.id <- cbind(haplo.id, new.haplo.value)
    
    if(verbose){
      prog = max(floor(seg.i/length(haplo.snps)*50),1)
      cat('\r', "|", strrep("#",prog), 
          strrep(" ", 50-prog), "| ", 2*prog, "%", sep="")
    }
  }
  
  if(verbose){
    flush.console()
    cat(" \n\r")
  }
  gc()
  
  colnames(haplo.id) <- names(haplo.snps)
  rownames(haplo.id) <- rownames(ObjectHaplo)
  
  # u <- unlist(lapply(apply(haplo.id, MARGIN = 2, FUN = unique), length))
  # min(u)
  # max(u)
  
  
  POSITION <- lapply(ls.pos, function(seg.i){mean(c( max(map[seg.i,3]), min(map[seg.i,3]) ))})
  
  CHROM <- unlist(lapply(ls.pos, function(seg.i){map[seg.i,1][1]}))
  HAP <- names(POSITION)
  
  Object.HaploID <- list()
  Object.HaploID$HaploID <- haplo.id
  Object.HaploID$POSITION <- data.frame(HAP = HAP, CHR = CHROM, POSITION = unlist(POSITION))
  
  return(Object.HaploID)
}

# this function returns the snps in every window 
get.haplo.snps.window <- function(map, WindowSize.cM, StepSize.cM = NULL){
  # in cM
  WindowSize <- WindowSize.cM/100
  if(is.null(StepSize.cM)){
    StepSize <- WindowSize / 5
  } else{
    StepSize <- StepSize.cM / 100 
  }
  
  # map <- map[map[,2] %in% rownames(haplo), ]
  # haplo <- haplo[rownames(haplo) %in% map[,2], ]
  
  list.segments <- list()
  
  chrom.i <- 1
  for(chrom.i in 1:length(unique(map[,1]))){
    map.chrom <- map[map[,1] == unique(map[,1])[chrom.i],]
    
    chrom.start <- min(as.numeric(map.chrom[,3]))
    chrom.end <- max(as.numeric(map.chrom[,3]))
    
    chrom.len <- chrom.end - chrom.start
    
    seg.start <- c()
    seg.end <- c()
    
    # seg.start <- chrom.start
    # seg.end <- seg.start + WindowSize
    # repeat{
    #   len <- length(seg.end)
    #   if(seg.end[len] > chrom.end){break}
    #   
    #   seg.start <- c(seg.start, seg.start[len] + StepSize)
    #   seg.end <- c(seg.end, seg.start[len] + WindowSize + StepSize)
    # }
    
    nreps <- ceiling(chrom.len / StepSize)
    
    r <- rep(x = StepSize, times = nreps)
    r <- cumsum(r)
    
    seg.start <- c(chrom.start, chrom.start + r)
    seg.end <- c(chrom.start + WindowSize, chrom.start + WindowSize + r)
    
    # the last window that reaches further than the end of the chromosome is 
    # kept and its end position is changed to the end of the chromosome
    if(any(seg.end > chrom.end)){
      seg.end <- seg.end[1:min(which(seg.end > chrom.end))]
      seg.end[length(seg.end)] <- chrom.end
      seg.start <- seg.start[1:length(seg.end)]
    } 
    # are the window sizes correct?
    seg.end - seg.start
    
    map.pos.numeric <- as.numeric(map.chrom[,3])
    
    list.segments.chrom <- list()
    
    seg.i <- 1
    for(seg.i in 1:length(seg.start)){
      list.segments.chrom[[seg.i]] <- map.chrom[map.pos.numeric >= seg.start[seg.i] & map.pos.numeric <= seg.end[seg.i], 2]
    }
    
    names(list.segments.chrom) <- paste0("Hap_", 1:length(list.segments.chrom), "_CHR_", unique(map[,1])[chrom.i])
    
    list.segments <- c(list.segments, list.segments.chrom)
  }
  
  return(list.segments)
}

ComputeNH <- function(ObjectHaploID, ListPopE,ListPopD=NULL, WindowSize.cM, StepSize.cM=NULL, lambda=NULL){
  
  if(is.null(StepSize.cM)){
    StepSize.cM <- WindowSize.cM/5
  }
  
  if(is.null(lambda)){
    lambda <- StepSize.cM / WindowSize.cM
  }
  
  # ListPopE <- as.character(ListPopE)
  # ListPopD <- as.character(ListPopD)
  
  if(is.list(ObjectHaploID)){
    ObjectHaploID <- ObjectHaploID[[1]]
  }
  
  #ObjectHaploID[1:10, 1:10]
  
  rownames(ObjectHaploID) <- stringr::str_replace(string = rownames(ObjectHaploID), 
                                                  pattern = "_set.*$", replacement = "")
  
  #ObjectHaploID[1:10, 1:10]
  
  # Evaluate only the elite haplotypes
  if(is.null(ListPopD) | length(ListPopD) == 0) {
    
    pos <- as.integer(rownames(ObjectHaploID)) %in% as.integer(ListPopE)
    
    #ObjectHaploID[110:120, 1:10]
    #ObjectHaploID["3115",1:10]
    
    tmp <- unlist(lapply(apply(ObjectHaploID[ which(pos) ,],2,unique), length))
    
    # this lambda is needed to correct for double counting for haplotypes
    # the smaller the step sizes, the larger the number of haplotypes
    # but that does not mean there are actually that many haplotypes in the population.
    # so we need to correct for that with lambda
    
    output <- data.frame(n.unique.haplos = sum(tmp)*lambda,
                         ID = "PopE",
                         stringsAsFactors = FALSE)
  } else {
    # Evaluate the elite and donor haplotypes
    
    output <- c()
    donor.i <- 1
    for(donor.i in 1:length(ListPopD)){
      pos <- as.integer(rownames(ObjectHaploID)) %in% c(as.integer(ListPopE), as.integer(ListPopD[donor.i]))
      
      # so tmp is the number of unique hapotypes for every segment
      n.u.haplo <- unlist(lapply(apply(ObjectHaploID[ which(pos),,drop=FALSE], MARGIN = 2, unique), length))
      
      # tmp2 <- unlist(lapply(apply(ObjectHaploID[ (pos),,drop=FALSE], MARGIN = 2, unique), length))
      # identical(tmp, tmp2)
      
      output <- rbind(output,
                      data.frame(n.unique.haplos = sum(n.u.haplo)*lambda,
                                 ID = ListPopD[donor.i]
                                 #,stringsAsFactors = FALSE
                      )
      )
    }
    
  }
  
  return(output)
}


# this function draws the haplotypes
# for sorting, "none", "haplotype" and "individual" are allowed
# color.per.segment=TRUE means that colors are drawn for every window again
# this is, the color palette tries to find colors that stretch out the entire palette
# So, in a window with just 3 haplotypes, the third one will have the same color
# as the 10th haplotype in a window of 10 haplotypes. the legend has no good meaning 
# if color.per.segment=TRUE
visualize.haplotypes.chromosome <- function(population,
                                            database = NULL, 
                                            gen = NULL, 
                                            cohorts = NULL,
                                            
                                            database.group2 = NULL, 
                                            gen.group2 = NULL, 
                                            cohorts.group2 = NULL,
                                            
                                            n.haplos.database1 = NULL,
                                            
                                            array = NULL,
                                            
                                            WindowSize.cM = 1, 
                                            chromosome = 1,
                                            sorting = "none",
                                            weighted.sorting = FALSE, 
                                            weighted.sorting.style = 1,
                                            color.per.segment = FALSE, 
                                            draw.box = FALSE,
                                            plot.legend = FALSE, 
                                            random.reshuffle = FALSE,
                                            max.color.rainbow=4,
                                            plot.n.last=NULL){
  
  if(is.null(max.color.rainbow)){
    max.color.rainbow <- 6
  }
  
  database <- get.database(population, 
                           database = database, 
                           gen = gen, 
                           cohorts = cohorts)
  
  
  database.group2 <- get.database(population, 
                                  database = database.group2, 
                                  gen = gen.group2, 
                                  cohorts = cohorts.group2)
  
  if(!is.null(database.group2)){
    database.group2 <- group.diff(population, database = database.group2, remove.database = database)
  }
  
  map <- get.map(population)
  
  if(is.null(array)){
    array <- 1
  }
  #haplo <- get.haplo(population, database = database, use.id = TRUE, array = array, chromosome = chromosome)
  haplo <- get.haplo(population, database = database, use.id = TRUE, array = array)
  haplo <- haplo[rownames(haplo) %in% map[map[,1] == chromosome,2], ]
  Haplo <- t(haplo)
  
  if(!is.null(database.group2)){
    #haplo.group2 <- get.haplo(population, database = database.group2, use.id = TRUE, array = array, chromosome = chromosome)
    haplo.group2 <- get.haplo(population, database = database.group2, use.id = TRUE, array = array)
    
    haplo.group2 <- haplo.group2[rownames(haplo.group2) %in% map[map[,1] == chromosome,2], ]
    
    Haplo.group2 <- t(haplo.group2)
    
    Haplo <- rbind(Haplo, Haplo.group2)
  }
  
  map <- map[map[,1] %in% chromosome, ]
  map <- map[map[,2] %in% rownames(haplo),]
  
  wind.coord <- get.haplo.snps.window(map = map, WindowSize.cM = WindowSize.cM, StepSize.cM = WindowSize.cM)
  
  Map <- data.frame(CHROMOSOME = as.integer(map[,1]),
                    POSITION = as.numeric(map[,3])*100,
                    MARKER = map[,2],
                    stringsAsFactors = FALSE
  )
  
  ObjectHaploID <- get.unique.haplo.id(ObjectMap = Map,
                                       ObjectHaplo = Haplo,
                                       WindowSize.cM = WindowSize.cM,
                                       StepSize.cM = WindowSize.cM,
                                       remove.fixed.SNPs = FALSE)
  
  # this function re-orders the haplotypes so that the most common one is always 1
  # the second most common one is always 2 and so on
  reID.haplos <- function(ObjectHaplos.unique){
    
    order(table(ObjectHaplos.unique[,1]), decreasing = TRUE)
    ls.order <- lapply(apply(ObjectHaplos.unique, MARGIN = 2, table), function(coli){order(coli, decreasing = TRUE)})
    
    coli <- 9
    for(coli in 1:ncol(ObjectHaplos.unique)){
      workon <- ObjectHaplos.unique[,coli]
      
      typei <- 1
      for(typei in 1:length(ls.order[[coli]])){
        # assigning new types so that most common type is 1, second most common is 2 and so on
        #workon[ObjectHaplos.unique[,coli] == typei] <- ls.order[[coli]][typei]
        workon[ObjectHaplos.unique[,coli] == ls.order[[coli]][typei]] <- typei
        
      }
      ObjectHaplos.unique[,coli] <- workon
    }
    
    return(ObjectHaplos.unique)
  }
  
  p <- reID.haplos(ObjectHaplos.unique = ObjectHaploID$HaploID)
  
  n.uniq.seg <- unlist(lapply(apply(p, MARGIN = 2, FUN = unique), length))
  
  if(!is.null(n.haplos.database1)){
    pos <- sort(sample(x = ncol(haplo), size = n.haplos.database1))
    p <- p[(rownames(p) %in% c(colnames(haplo)[pos], colnames(haplo.group2))), ]
  }
  
  if(random.reshuffle){
    # this will reshuffle all haplotypes randomly
    # useful to see what would happen if we did not have LD between haplotypes
    resample <- function(x, ...) x[sample.int(length(x), ...)]
    for(coli in 1:ncol(p)){
      p[,coli] <- resample(p[,coli])
    }
  }
  
  
  coord.haplo <- ObjectHaploID$POSITION
  coord.haplo[,3] <- coord.haplo[,3] * 100
  
  # sorting <- "individual"
  # sorting <- "haplotype"
  
  p.tmp <- p
  
  if(weighted.sorting){
    # weighted sorting can be intersting especially if the AF per haplotype differ a lot
    # in a segment where all haplotypes (alleles) segregate at roughly the same 
    # frequencies, the weights should be the same for all alleles
    # if the frequencies are very uneven, then the weight should reflect that
    
    e <- apply(p, MARGIN = 2, table)
    # i/nrow(p) is frequency
    
    if(weighted.sorting.style == 1){
      weights <- lapply(lapply(e, function(i) i/nrow(p)), function(i) {1/i})
    }
    if(weighted.sorting.style == 2){
      weights <- lapply(lapply(e, function(i) i/nrow(p)), function(i) {-1*i})
    }
    
    coli <- 1
    for(coli in 1:ncol(p.tmp)){
      typei <- 1
      for(typei in 1:length(unique(p.tmp[,coli])))
        p.tmp[p.tmp[,coli] == typei, coli] <- p.tmp[p.tmp[,coli] == typei, coli] * weights[[coli]][typei]
    }
  }
  
  if(sorting == "haplotype"){
    # this is sorting by the average haplotyple in a maternal/paternal haplotype
    # sine the haplotype coding goes from least common to most common
    
    p <- p[order(rowMeans(p.tmp), decreasing = TRUE),]
  }
  
  if(sorting == "individual"){
    pos <- rep((order(rowMeans( (p.tmp[c(TRUE, FALSE),] + p.tmp[c(FALSE, TRUE),])/2 ), decreasing = TRUE)*2)-1, each = 2)
    #pos <- rep(order(rowMeans( (p.tmp[c(TRUE, FALSE),] + p.tmp[c(FALSE, TRUE),])/2 ), decreasing = TRUE), each = 2)
    pos[c(FALSE, TRUE)] <- pos[c(FALSE, TRUE)] + 1
    
    p <- p[pos,]
  }
  
  if(!is.null(database.group2)){
    pos.group2 <- rownames(p) %in% colnames(haplo.group2)
    
    p <- rbind(
      p[pos.group2,,drop=FALSE],
      p[!pos.group2,,drop=FALSE]
    )
  }
  
  if(!is.null(plot.n.last)){
    #p <- p[(nrow(p) - (plot.n.last-1)):nrow(p),]
    p <- p[1:plot.n.last,]
  }
  
  plot(-10, -10, ylim = c(0, nrow(p)), 
       xlim = c(min(coord.haplo[,3]), max(coord.haplo[,3])), 
       #xlim = c(0, max(coord.haplo[,3])), 
       xlab = "centi Morgan", 
       ylab = "haplotypes", 
       yaxt = "n", 
       main = paste0("Haplotypes on chromosome ", chromosome))
  
  if(ncol(p) == 2) {
    lab = c("Haplotype 1", "Haplotype 2")
  } else {
    if(sorting == "none"){
      lab = paste0("I", sort(rep(1:(nrow(p)/2), 
                                 2)), "H", 1:2)
    } else{
      lab = rep("", times = nrow(p))
    }
  }
  
  graphics::axis(side = 2, 
                 at = 0.5 + seq(0, nrow(p) - 1, by = 1), 
                 labels = lab)
  
  #colosr.all <- rainbow(max(n.uniq.seg))
  #https://www.nceas.ucsb.edu/sites/default/files/2020-04/colorPaletteCheatsheet.pdf
  
  colosr.all <- rainbow(n = max(n.uniq.seg), start = 0, end = max.color.rainbow/6)
  
  if(plot.legend){
    plot(-10,-10
         , xlim = c(0,1)
         , ylim = c(0,1)
         , xaxt = "n"
         , yaxt = "n"
         , xlab = ""
         , ylab = ""
         , axes = FALSE)
    
    legend('bottom'
           , fill=colosr.all
           , title = "Rank haplotypes \n(most to least frequent)"
           , legend=1:length(colosr.all)
           , ncol=2
           , inset=c(0, -.15)
           , xpd=TRUE
           #, lty = c(3,5,1, NA, NA, NA, NA)
           #, border = c(NA, NA, NA, "black", "black", "black", "black")
           , border = c(NA, NA, NA, NA, NA, NA, NA)
           , bty = "n"
    )
    
    return()
  }
  
  ind <- 2
  pair <- 1
  
  ind <- 1
  # starts plotting in the bottom left corner
  for(ind in 1:(nrow(p)/2)){
    pair <- 1
    for(pair in 1:2){
      haplo.seg <- 100
      for(haplo.seg in 1:(ncol(p)-1)){
        x <- c(coord.haplo[haplo.seg,3], coord.haplo[haplo.seg+1,3], coord.haplo[haplo.seg+1,3], coord.haplo[haplo.seg,3])
        y <- c(pair - 1 + ind * 2 - 2, 
               pair - 1 + ind * 2 - 2, 
               pair + ind * 2 - 2, 
               pair + ind * 2 - 2)
        #colosr <- rev(rainbow(n = n.uniq.seg[haplo.seg]))[p[((ind*2)-1) + (pair - 1), haplo.seg]]
        
        if(color.per.segment){
          # so this means the color is segment specific
          #colosr <- rainbow(n = n.uniq.seg[haplo.seg])[p[((ind*2)-1) + (pair - 1), haplo.seg]]
          
          colosr <- rainbow(n = n.uniq.seg[haplo.seg], start = 0, end = max.color.rainbow/6)[p[((ind*2)-1) + (pair - 1), haplo.seg]]
        } else{
          # this means that the rank in segment one has the same color as the same rank 
          # in segment 2
          colosr <- colosr.all[p[((ind*2)-1) + (pair - 1), haplo.seg]]          
        }
        
        graphics::polygon(x = x, y = y, lty = 0, col = colosr)
      }
    }
  }
  
  if(!is.null(database.group2) & draw.box){
    # draw black box around animals from group 2
    offtes <- 1 # this is the offset
    ids <- get.id(population = population, database = database.group2)
    
    
    graphics::polygon(x = c(coord.haplo[1,3]-offtes, coord.haplo[nrow(coord.haplo),3]+offtes, coord.haplo[nrow(coord.haplo),3]+offtes, coord.haplo[1,3]-offtes),
                      y = c(0,0,length(ids)*2,length(ids)*2),
                      lty = 1, 
                      col = adjustcolor('dodgerblue', alpha=0), 
                      lwd = 2)
  }
}
